# Supplementary material for: HSPB1 Is Essential for Inducing Resistance to Proteotoxic Stress in Beta-Cells
Source: Cells. 2021 Aug 24;10(9):2178. doi: 10.3390/cells10092178 (PMC8472426; doi:10.3390/cells10092178)
Supplement: Supplementary file 1 [file cells-10-02178-s001.zip]

Archive with 1 entries (1 files):
- cells-1311263-supplementary.pdf
